# Supplementary material for: Application of mixed linear models for the estimation of functional effects on bovine stature based on SNP summary statistics from a whole-genome association study
Source: Genet Sel Evol. 2022 Dec 16;54:80. doi: 10.1186/s12711-022-00771-1 (PMC9756447; doi:10.1186/s12711-022-00771-1)
Supplement: Supplementary file 1 — Additional file 1: Table S1. Gene effects in map00473. Estimated gene effects (represented by the most significant SNP) constituting the map00473 KEGG pathway. Table S2. KEGG pathway effects. Estimated effects of all KEGG pathways. Significant pathways (P ≤ 0.05) are marked in blue. [file 12711_2022_771_MOESM1_ESM.xlsx]

## Sheet: Table1.Gene effects in map00473
	Danish Holstein	Danish Red	Finnish Red
GENE_ID	SNP estimate
ENSBTAG00000000505	1136.79	158.197	1556.78
ENSBTAG00000000531	2688.84	51.6035	1794.28
ENSBTAG00000001708	8.86296	52.0526	147.608
ENSBTAG00000002214	301.601	50.3028	1012.21
ENSBTAG00000002220	1185.71	497.062	2547.3
ENSBTAG00000002980	1603.66	441.81	1747.1
ENSBTAG00000003291	19.9833	460.868	236.427
ENSBTAG00000003322	43.6934	90.2072	183.887
ENSBTAG00000003504	623.622	25.731	58.5802
ENSBTAG00000004038	4.06559		22.3147
ENSBTAG00000004118	6.86629	5.30751	11.1831
ENSBTAG00000004256	0.568815	25.1507	7.38141
ENSBTAG00000004801	1845.6		1699.41
ENSBTAG00000005797	116.371	12.1225	99.8011
ENSBTAG00000005937	1815.46	261.254	648.242
ENSBTAG00000006548	27.5884	28.1855	1393.37
ENSBTAG00000006759	132.653	2526.43	225.653
ENSBTAG00000006928	474.546	646.719	587.12
ENSBTAG00000006962	6.12777	6.84145	88.7062
ENSBTAG00000007131	1126.16	1003.87	3528.43
ENSBTAG00000007172	15.2029	1924.34	516.851
ENSBTAG00000007258	443.217	73.1383	2702.62
ENSBTAG00000007690	506.604	250.378	683.753
ENSBTAG00000007829	17.3332	154.396	4298.98
ENSBTAG00000007835	29.8963	56.9704	7.57079
ENSBTAG00000007943	65.4868	81.2625	1902.15
ENSBTAG00000008056	511.519	2283.85	2911.68
ENSBTAG00000008434	54.2591	3.14706	1.11247
ENSBTAG00000008465	447.494	104.367	353.58
ENSBTAG00000008994	1.98059	60.2582	43.4255
ENSBTAG00000009029	22.1952	2.39916	7.10068
ENSBTAG00000009172	2.88006	3.64065	1160.81
ENSBTAG00000009188	183.231	157.479	160.092
ENSBTAG00000009332	179.252	425.495	294.98
ENSBTAG00000009541	1430.57	1802.45	2667.37
ENSBTAG00000009845	1647.02	1516.43	257.834
ENSBTAG00000009911	68.054	11.3598	34.1063
ENSBTAG00000009984	145.861	1140.76	449.625
ENSBTAG00000010284	45.1633	48.3492	59.6503
ENSBTAG00000010326	24.2338	82.8651	46.6784
ENSBTAG00000010672	1253.78	279.156	7303.12
ENSBTAG00000011075	1838.17	11.1031	226.646
ENSBTAG00000011960	61.8675	117.355	1794.23
ENSBTAG00000012030	31.0441	62.814	43.5049
ENSBTAG00000012053	362.671	1140.76	292.249
ENSBTAG00000012252	34.3854	640.997	435.267
ENSBTAG00000013628	1076.15	38.5805	1241.88
ENSBTAG00000013825	102.417	2634.19	334.112
ENSBTAG00000013960	25.0363	293.034	976.849
ENSBTAG00000014252	1240.33	1591.66	1078.67
ENSBTAG00000014616	8.48285	68.1887	111.661
ENSBTAG00000014791	21.6959	34.1903	1315.66
ENSBTAG00000016446	63.586	4.72286	338.747
ENSBTAG00000016662	474.874	1105.12	2387.58
ENSBTAG00000016740	568.964	427.904	1948.9
ENSBTAG00000017094	235.858	23.5687	426.272
ENSBTAG00000017502	73.0889	642.335	842.058
ENSBTAG00000017567	1138.84	2389.21	2718.56
ENSBTAG00000017690	6.82556	4.63366	15.5213
ENSBTAG00000017826	2807.63	42.5693	3415.99
ENSBTAG00000017894	281.422	93.998	113.947
ENSBTAG00000018415	73.2198	138.784	1181.73
ENSBTAG00000019700	809.353	197.107	1200.86
ENSBTAG00000020260	9.73726	51.1826	818.478
ENSBTAG00000020480	1485.63	265.536	4750.57
ENSBTAG00000020548	653.224	705.506	390.09
ENSBTAG00000020636	3502.89	3638.52	6576.71
ENSBTAG00000020869	118.77	484.601	3868.88
ENSBTAG00000022058	348.738	567.162	625.255
ENSBTAG00000022829	348.724	133.22	2386.21
ENSBTAG00000025403	5035.55	670.159	4575.46
ENSBTAG00000025903	1698.15	236.982	1586.77
ENSBTAG00000031481	1151.36	475.852	52.6304
ENSBTAG00000031500	70.7167	9.91014	38.386
ENSBTAG00000032277	70.2101	31.926	2661.23
ENSBTAG00000036099	105.083	320.361	413.391
ENSBTAG00000036101	1418.08	1342.54	1865.83
ENSBTAG00000039994	403.766	163.239	31.8372

## Sheet: Table2.KEGG pathway effects
	Danish Holstein		Danish Red		Finnish Red
KEGG_ID	ESTIMATE	P-value	ESTIMATE	P-value	ESTIMATE	P-value
10	-187.388	0.605675	-374.522	0.75916	-181.057	0.579291
20	-196.814	0.610855	-431.778	0.791365	597.982	0.254366
30	-186.893	0.605403	-141.332	0.604694	-379.447	0.662507
40	-28.6006	0.516318	-95.7229	0.571358	355.23	0.347324
51	86.3775	0.45083	-93.3435	0.569602	-66.6712	0.529366
52	101.018	0.442549	456.54	0.195532	-62.4819	0.527524
53	247.378	0.361714	-133.274	0.598852	411.39	0.324693
61	-525.887	0.774064	-313.802	0.722247	50.0281	0.477956
62	-556.517	0.787017	82.7303	0.438244	-914.345	0.843852
71	96.9743	0.444834	116.668	0.413254	113.863	0.449935
72	9.81586	0.494398	951.777	0.0368819	1180.55	0.0960167
73	54.4141	0.468977	-154.101	0.613903	-592.282	0.743609
100	660.792	0.172257	452.163	0.197811	311.827	0.365201
120	-1106.36	0.943254	-249.309	0.68024	23.8471	0.489488
121	485.476	0.243688	576.181	0.139525	-221.675	0.596759
130	-193.611	0.609097	371.082	0.242857	-217.754	0.59508
140	563.475	0.210101	131.198	0.402656	523.702	0.281386
190	-375.67	0.704507	56.6024	0.457657	-321.32	0.638735
195	-32.3757	0.51847	-165.249	0.62189	164.941	0.427685
220	226.203	0.373124	109.943	0.418182	522.553	0.281815
230	37.9025	0.47838	160.851	0.381255	149.999	0.434173
232	-866.955	0.89255	-534.517	0.842355	-9.63774	0.504249
240	-140.951	0.579899	98.8106	0.426366	129.074	0.443289
250	57.2769	0.467349	-13.8511	0.51038	-336.701	0.645083
253	-600.788	0.804953	345.83	0.257943	602.332	0.252827
254	593.397	0.197976	375.843	0.240067	-173.075	0.575839
260	-443.942	0.73731	-41.8895	0.531363	-309.027	0.633635
261	-301.876	0.667072	198.971	0.354276	475.777	0.299525
270	389.449	0.288723	6.30887	0.495272	324.79	0.359829
280	-457.293	0.743499	-331.175	0.733084	-701.012	0.780732
281	-231.855	0.629933	209.804	0.346734	-833.897	0.821609
290	-1183.03	0.954712	-104.127	0.577547	-813.814	0.815759
300	-82.7708	0.547127	-522.475	0.836842	-487.905	0.705115
310	114.926	0.434706	-21.5656	0.516159	286.291	0.37586
311	-137.249	0.577828	86.4138	0.435518	320.016	0.361804
330	32.2178	0.48162	-21.1305	0.515833	10.1384	0.49553
331	15.3601	0.491235	-36.2137	0.527121	104.638	0.453972
332	-127.994	0.57264	-203.538	0.648911	-639.523	0.760129
333	33.2502	0.481031	-648.965	0.888614	-1486.97	0.94983
340	227.918	0.372195	-206.136	0.650719	-171.021	0.57495
350	-35.7811	0.520411	217.931	0.341116	106.74	0.453052
360	-79.0814	0.545036	6.13933	0.495399	-172.896	0.575762
361	-304.894	0.66864	-190.641	0.639885	-610.997	0.750224
362	-349.374	0.691389	-126.728	0.594091	77.1261	0.466039
363	53.5497	0.469469	580.352	0.137792	433.337	0.316016
364	689.852	0.161857	-88.0234	0.565672	511.061	0.286119
365	360.36	0.3031	356.51	0.251504	390.991	0.332844
380	-2.75431	0.501572	-5.06756	0.503798	81.2379	0.464234
400	711.936	0.154233	74.6106	0.444263	-367.865	0.657819
401	-231.334	0.629652	373.768	0.241281	480.677	0.297646
402	-61.1364	0.534846	298.268	0.287621	-1003.42	0.866252
404	340.614	0.313038	-754.172	0.921735	125.467	0.444863
405	-1458.79	0.981549	-334.361	0.735049	-825.164	0.81908
410	-434.128	0.732711	164.7	0.378502	-188.233	0.58239
430	55.6347	0.468283	-559.574	0.85343	1226.48	0.087654
440	509.745	0.232938	231.829	0.331589	16.2092	0.492854
450	364.734	0.300918	-500.888	0.826649	267.439	0.383791
460	140.742	0.420218	17.286	0.487047	110.129	0.451568
471	-180.564	0.601913	4.81436	0.496392	-313.462	0.635478
472	-555.608	0.786639	316.438	0.276095	-343.273	0.647782
473	1155.49	0.0491689	592.898	0.13267	1629.14	0.0359057
480	-127.23	0.572211	212.582	0.34481	-202.794	0.588661
500	-221.263	0.624197	-30.7846	0.52306	-84.251	0.537089
510	-412.417	0.722396	-7.20503	0.5054	471.855	0.301033
511	-426.846	0.729273	-31.7101	0.523752	1.89777	0.499163
512	196.897	0.3891	-103.39	0.577005	698.259	0.220168
513	328.748	0.319076	-112.736	0.583866	-293.206	0.627036
514	-62.7954	0.535789	-0.326691	0.500245	-59.7161	0.526307
515	170.798	0.403487	-15.3454	0.511499	-210.123	0.591809
520	78.3116	0.455401	115.109	0.414395	275.831	0.380255
521	-457.502	0.743596	18.6062	0.486058	-121.988	0.553617
522	-1485.93	0.983235	-775.181	0.927346	-1893.48	0.9818
523	27.27	0.484441	261.264	0.311774	-427.136	0.681542
524	-89.4702	0.550922	-368.631	0.7557	-527.532	0.72004
525	-445.102	0.73785	66.6444	0.450181	-68.1455	0.530014
531	231.347	0.370341	46.7083	0.465038	32.4748	0.485686
532	-30.7355	0.517535	207.542	0.348304	352.587	0.348404
533	361.65	0.302455	138.941	0.397037	191.519	0.416193
534	-925.612	0.907268	-910.561	0.956427	-1632.8	0.964413
540	560.514	0.211325	-2.09517	0.50157	166.965	0.426807
541	183.657	0.396381	-137.819	0.60215	166.904	0.426834
550	-193.26	0.608904	-36.2487	0.527147	58.3022	0.474315
561	145.335	0.417651	73.9092	0.444784	142.366	0.437494
562	219.447	0.376789	91.974	0.431409	-188.547	0.582525
563	125.73	0.428631	419.697	0.21521	513.58	0.285173
564	-196.476	0.61067	-84.5526	0.563105	11.4793	0.494939
565	228.526	0.371867	21.3527	0.484001	289.918	0.37434
571	-330.847	0.681996	64.1182	0.452061	931.398	0.151679
572	675.593	0.166908	267.9	0.307378	-553.025	0.729444
590	153.76	0.412952	-169.767	0.625113	-277.571	0.620478
591	-384.52	0.708863	328.349	0.268663	-631.491	0.757362
592	446.605	0.26145	243.838	0.323444	1242.83	0.084812
600	164.065	0.407221	41.5021	0.468926	283.097	0.3772
601	-95.8757	0.554545	549.012	0.151174	416.63	0.322613
603	-248.291	0.638776	-392.173	0.769367	-889.756	0.837256
604	128.951	0.426823	127.742	0.405171	579.477	0.260968
620	-40.4587	0.523077	-128.947	0.595706	-649.523	0.76355
621	-664.634	0.829142	-1006.84	0.970723	1049.84	0.122995
622	653.102	0.175079	728.446	0.0855761	-320.572	0.638426
623	80.4382	0.454195	50.0747	0.462525	-862.672	0.829784
624	698.846	0.158723	458.624	0.194453	-127.934	0.556214
625	-23.8338	0.513599	637.576	0.115498	462.964	0.304463
626	-260.665	0.645385	-344.688	0.741364	56.2178	0.475232
627	-48.3773	0.527587	-110.332	0.582104	278.683	0.379055
630	579.57	0.203526	148.668	0.390008	416.115	0.322817
633	544.4	0.218054	229.013	0.33351	18.6752	0.491767
640	-57.4419	0.532745	76.012	0.443223	-220.444	0.596232
642	872.625	0.105957	29.4979	0.477903	-1589.45	0.960495
643	200.56	0.387092	93.7957	0.430064	-891.626	0.837764
650	696.134	0.159664	51.7082	0.461307	311.27	0.365432
660	90.4801	0.448507	288.29	0.294046	420.993	0.320885
670	-253.109	0.641354	-333.053	0.734243	-224.19	0.597834
680	356.304	0.305129	66.5989	0.450215	498.854	0.290725
710	-29.6155	0.516897	268.987	0.30666	-41.1	0.518113
720	171.425	0.40314	455.11	0.196275	-242.545	0.605662
730	-77.7478	0.544279	-229.743	0.666988	-80.9029	0.535619
740	404.769	0.281283	284.399	0.29657	376.095	0.338847
750	-56.9041	0.532439	-39.0933	0.529273	-371.253	0.659193
760	-56.1763	0.532025	-244.319	0.676881	-32.3798	0.514272
770	-241.112	0.634922	-64.2893	0.548067	-446.636	0.689193
780	-221.681	0.624424	-138.239	0.602454	87.1984	0.461617
785	111.375	0.436706	-119.036	0.588477	847.928	0.174374
790	117.882	0.433042	542.129	0.154224	75.0247	0.466963
791	-97.958	0.555722	-227.935	0.665753	-333.556	0.643788
830	-507.597	0.766121	-370.361	0.756719	152.021	0.433294
860	-115.183	0.565438	-197.123	0.644432	-258.037	0.612235
900	-568.509	0.791968	132.905	0.401415	63.3958	0.472074
901	69.0886	0.460635	-6.21673	0.504659	-343.474	0.647865
902	715.879	0.152897	-396.42	0.771786	-630.751	0.757106
903	-331.128	0.682139	486.775	0.18023	906.086	0.158344
904	-87.9454	0.550058	-522.53	0.836867	253.607	0.389641
905	-158.457	0.589663	253.508	0.316945	-440.651	0.686853
906	216.559	0.378359	-88.9292	0.566342	245.924	0.392902
908	-811.584	0.877178	83.4629	0.437702	-77.3932	0.534078
909	-535.514	0.778183	-431.863	0.791412	362.78	0.344248
910	105.953	0.439763	-130.509	0.596843	-171.419	0.575122
920	-171.512	0.596909	-25.2234	0.518897	-38.5728	0.517
930	173.175	0.402171	-11.1651	0.508367	556.915	0.269135
940	-41.3986	0.523612	60.4752	0.454772	-85.4075	0.537597
941	-33.7909	0.519277	-537.466	0.843686	675.724	0.227616
942	-103.62	0.55892	-2.57525	0.50193	-464.344	0.696071
943	213.704	0.379913	449.163	0.199382	-503.078	0.710873
944	-282.549	0.656966	683.559	0.0995389	-227.252	0.599143
945	1.45439	0.49917	-456.121	0.80425	444.539	0.311626
950	60.3643	0.465593	241.57	0.324975	723.336	0.212048
960	-187.32	0.605638	-192.56	0.641233	-235.097	0.602491
965	78.8587	0.455091	41.0939	0.469231	-416.336	0.677271
966	1110.2	0.0561234	143.417	0.393798	1043.94	0.124327
970	124.18	0.429501	191.833	0.359277	24.0432	0.489402
980	-539.26	0.779773	-514.03	0.832901	-820.389	0.817687
981	-267.365	0.648945	356.087	0.251757	550.902	0.271333
982	650.047	0.176208	537.184	0.156441	588.763	0.257644
983	-87.2175	0.549646	-168.774	0.624405	-134.828	0.559221
984	-73.7296	0.542	277.593	0.301007	439.516	0.313591
997	34.0222	0.480591	30.0166	0.477515	199.288	0.412847
998	-720.626	0.848701	25.5523	0.480856	341.21	0.353064
999	241.717	0.364753	891.804	0.0469272	244.727	0.393411
1040	421.86	0.273093	-290.008	0.707065	498.767	0.290757
1051	460.112	0.255203	58.1766	0.456484	-243.76	0.606178
1053	919.69	0.0941465	181.685	0.366429	1106.31	0.11075
1055	201.301	0.386686	-1002.97	0.970235	790.936	0.191048
1057	-47.9944	0.527369	-713.736	0.91002	-985.044	0.861822
1059	1213.81	0.0412476	261.301	0.311749	528.88	0.279459
1100	-226.995	0.627305	-186.556	0.63701	-489.684	0.705793
1110	-141.727	0.580333	-86.3536	0.564438	-185.976	0.581416
1120	47.4279	0.472954	-29.3437	0.521981	13.5529	0.494025
1501	77.8318	0.455673	-496.928	0.824736	-751.941	0.796998
4070	45.292	0.47417	256.194	0.31515	420.822	0.320952
4150	-148.758	0.58426	-81.1018	0.56055	-39.6784	0.517487
4151	-148.758	0.58426	-81.1018	0.56055	-39.6784	0.517487
4658	52.2622	0.470202	81.9529	0.43882	320.403	0.361644
4660	2.58301	0.498526	23.6924	0.482249	-431.236	0.683157
4714	324.792	0.3211	116.433	0.413426	206.761	0.409634
4916	-246.691	0.637918	338.696	0.262291	-979.879	0.860559
4926	324.792	0.3211	116.433	0.413426	206.761	0.409634
5163	-148.758	0.58426	-81.1018	0.56055	-39.6784	0.517487
5165	-148.821	0.584295	-81.0533	0.560514	-39.7242	0.517507
5170	-148.717	0.584237	-81.0339	0.5605	-39.6153	0.517459
5235	52.3527	0.47015	82.0139	0.438774	320.561	0.361579
